# Supplementary material for: Leveraging Immunofocusing and Virus-like Particle Display to Enhance Antibody Responses to the Malaria Blood-Stage Invasion Complex Antigen PfCyRPA
Source: Vaccines (Basel). 2024 Jul 30;12(8):859. doi: 10.3390/vaccines12080859 (PMC11359962; doi:10.3390/vaccines12080859)
Supplement: Supplementary file 1 [file vaccines-12-00859-s001.zip]

Archive with 1 entries (1 files):
- vaccines-3092161-supplementary.pdf
